# Supplementary material for: Quantifying the economic impact of government and charity funding of medical research on private research and development funding in the United Kingdom
Source: BMC Med. 2016 Feb 24;14:32. doi: 10.1186/s12916-016-0564-z (PMC4765095; doi:10.1186/s12916-016-0564-z)
Supplement: Additional file 1: — Proportion of publications with an author giving a UK industry address and proportion with an author giving a UK non-industry address, by disease area. (XLSX 21 kb) [file 12916_2016_564_MOESM1_ESM.xlsx]

## Sheet: Explanatory notes
Sheet 'Publications industry':
Proportion of publications in biomedical research by disease area in which at at least one of the affiliations is a pharma company indicating an UK address.
UK: England, Wales, Scotland and North Ireland. Document types: articles and reviews
Source: Web of Science. Provided by CWTS, Leiden.
Sheet 'Publications non-industry':
Proportion of publications in biomedical research by disease area where at least one author is affiliated with the UK and has no author has affiliation to pharmaceutical company.
UK: England, Wales, Scotland and North Ireland. Document types: articles and reviews
Source: Web of Science. Provided by CWTS, Leiden.

## Sheet: Publications industry
Year	Cardiovascular	Skin	Gastroenterology	Blood	Infections	CNS	Cancer	Vision	Respiratory
1982	0.0645161	0.0322581	0.0215054	0.0591398	0.0806452	0.139785	0.0860215	0.00537634	0.0215054
1983	0.0493827	0.0411523	0.0452675	0.0576132	0.156379	0.0699588	0.0534979	0.00823045	0.0205761
1984	0.0724638	0.0289855	0.0628019	0.0338164	0.0821256	0.149758	0.0434783	0.00966184	0.0289855
1985	0.0663507	0.0663507	0.056872	0.028436	0.0616114	0.0995261	0.0616114	0.0236967	0.0331754
1986	0.0588235	0.0477941	0.0404412	0.0294118	0.102941	0.106618	0.0404412	0.00367647	0.0772059
1987	0.101626	0.0325203	0.0406504	0.0203252	0.0325203	0.154472	0.0731707	0.00406504	0.0284553
1988	0.0928144	0.0329341	0.0269461	0.0299401	0.0508982	0.203593	0.0479042	0	0.0149701
1989	0.0618557	0.0180412	0.0309278	0.0386598	0.0515464	0.190722	0.0798969	0.00773196	0.0128866
1990	0.0646067	0.0140449	0.0505618	0.0421348	0.0589888	0.171348	0.0730337	0.00842697	0.0196629
1991	0.0714286	0.0276498	0.0322581	0.0437788	0.0645161	0.165899	0.0691244	0.00460829	0.0253456
1992	0.0515464	0.0309278	0.0206186	0.0489691	0.0386598	0.190722	0.0850515	0.0103093	0.0335052
1993	0.0271967	0.0104603	0.0334728	0.0564854	0.0292887	0.186192	0.115063	0.0083682	0.0481172
1994	0.0461216	0.0125786	0.0293501	0.0356394	0.0440252	0.194969	0.104822	0.00209644	0.0461216
1995	0.028777	0.0107914	0.0377698	0.0341727	0.0557554	0.219424	0.0899281	0.00179856	0.0359712
1996	0.0165289	0.0165289	0.0347107	0.0363636	0.0413223	0.213223	0.123967	0.00165289	0.0380165
1997	0.0171527	0.0137221	0.051458	0.0428816	0.0360206	0.226415	0.0960549	0	0.0343053
1998	0.0259146	0.0182927	0.0472561	0.0228659	0.0746951	0.193598	0.105183	0.00457317	0.0381098
1999	0.0327869	0.0300546	0.0396175	0.0177596	0.0806011	0.178962	0.0942623	0.0068306	0.0478142
2000	0.0346964	0.023544	0.0260223	0.0285006	0.0681537	0.225527	0.0656753	0.00619579	0.047088
2001	0.0230769	0.0128205	0.0282051	0.0166667	0.0628205	0.257692	0.0820513	0.00384615	0.0423077
2002	0.037037	0.0204342	0.0242656	0.0319285	0.0536398	0.200511	0.0945083	0.0127714	0.0613027
2003	0.0493992	0.0146862	0.0280374	0.0267023	0.0507343	0.209613	0.0787717	0.00801068	0.0761015
2004	0.0301442	0.0078637	0.034076	0.0301442	0.0694626	0.200524	0.0982962	0.00917431	0.0524246
2005	0.0312057	0.022695	0.0269504	0.035461	0.0567376	0.188652	0.120567	0.0070922	0.0439716
2006	0.0360502	0.031348	0.0282132	0.0360502	0.0517241	0.178683	0.106583	0.0125392	0.0579937
2007	0.0309556	0.025572	0.0363392	0.0215343	0.039031	0.177658	0.115747	0.0121131	0.0672948
2008	0.0283784	0.0216216	0.0472973	0.0216216	0.0527027	0.177027	0.12973	0.00405405	0.0459459
2009	0.0239044	0.0199203	0.0318725	0.0424967	0.061089	0.144754	0.146082	0.0225764	0.0398406
2010	0.0304569	0.0291878	0.0380711	0.0380711	0.0494924	0.143401	0.140863	0.00888325	0.0672589
2011	0.0394218	0.0262812	0.0381078	0.0341656	0.0354796	0.148489	0.130092	0.0144547	0.0788436
2012	0.0411899	0.0217391	0.0251716	0.0217391	0.0457666	0.127002	0.154462	0.0114416	0.0983982
Source: Web of Science publications, provided by CWTS
http://www.cwts.nl

## Sheet: Publications non-industry
Year	Cardiovascular	Skin	Gastroenterology	Blood	Infections	CNS	Cancer	Vision	Respiratory
1982	0.0212116	0.0155052	0.016024	0.0196553	0.012335	0.0667474	0.0351029	0.0127961	0.0165427
1983	0.0206986	0.0132558	0.0159179	0.0196121	0.0153746	0.0635084	0.0317814	0.0135818	0.0162438
1984	0.0248937	0.0154404	0.0172785	0.0195368	0.01439	0.0652802	0.0347671	0.0101885	0.0152303
1985	0.0236058	0.0148028	0.0208026	0.0200157	0.0114095	0.0595554	0.0337858	0.017606	0.0146061
1986	0.0231072	0.0152767	0.0242602	0.0190719	0.0149885	0.0591372	0.0357417	0.0152767	0.0163816
1987	0.0230686	0.0153011	0.0224136	0.0188105	0.016003	0.0560573	0.0362641	0.016892	0.0153947
1988	0.0257859	0.0177221	0.0226424	0.0212756	0.021959	0.0588155	0.0371754	0.0168565	0.0145786
1989	0.0275734	0.015945	0.0217592	0.0203938	0.0175748	0.0588468	0.0416685	0.0166938	0.0169141
1990	0.0272508	0.0143225	0.0225189	0.0201529	0.0185897	0.0577549	0.0392919	0.017111	0.0185897
1991	0.0313522	0.0144543	0.0212881	0.0196728	0.0199213	0.0602195	0.0459308	0.013626	0.0187616
1992	0.0317022	0.0146288	0.0225149	0.0209771	0.0183352	0.0546114	0.0457001	0.0192816	0.0180987
1993	0.0337949	0.0160964	0.0207499	0.0231148	0.0187664	0.0554221	0.0463058	0.0179273	0.0193005
1994	0.0302098	0.0143266	0.0200219	0.0234533	0.0192791	0.0529555	0.045067	0.0156355	0.0198097
1995	0.0285403	0.0119003	0.0194019	0.0238006	0.0198793	0.0591605	0.0436117	0.0150373	0.0199816
1996	0.0242747	0.014439	0.0180156	0.0239105	0.0186449	0.0755729	0.0466287	0.0150351	0.0176513
1997	0.0270825	0.0121838	0.0173156	0.0235068	0.019898	0.0687326	0.0447954	0.0156933	0.0185737
1998	0.0280705	0.0140827	0.0168043	0.0243046	0.0238615	0.0687364	0.0404443	0.017279	0.0191778
1999	0.0277673	0.0140093	0.0180927	0.0234954	0.0240294	0.0679734	0.0477761	0.0158625	0.0177158
2000	0.0303631	0.0133829	0.0163095	0.0241441	0.0246929	0.0664269	0.0447825	0.0163095	0.0179862
2001	0.0285218	0.0137178	0.0173489	0.0230905	0.0251699	0.0676888	0.0428292	0.0168834	0.0202663
2002	0.0301396	0.0118751	0.0183581	0.0258073	0.0249345	0.0723725	0.0437913	0.0159893	0.0204152
2003	0.0267158	0.0123138	0.0162751	0.0252725	0.0247812	0.0740365	0.048027	0.018916	0.0179641
2004	0.0314292	0.0111466	0.0169712	0.0241559	0.0265508	0.0699545	0.0494944	0.0203714	0.0179469
2005	0.0291097	0.0113669	0.0190987	0.0232531	0.025013	0.0724424	0.0512954	0.0201373	0.0169927
2006	0.0296208	0.0106879	0.0182389	0.0217645	0.0268169	0.0758148	0.0514408	0.021931	0.0177669
2007	0.0287376	0.00887827	0.019392	0.022637	0.0285559	0.0706368	0.0508294	0.0209756	0.0165105
2008	0.0284736	0.00904815	0.0192465	0.0227737	0.0271445	0.0729731	0.050685	0.0198088	0.0155915
2009	0.0293741	0.0101844	0.0178352	0.0208955	0.0271918	0.0747272	0.0496425	0.0199423	0.015402
2010	0.0307785	0.0104594	0.0173923	0.0218304	0.027348	0.074919	0.0513134	0.0195274	0.0155212
2011	0.0315964	0.00945291	0.0188586	0.0222852	0.0287605	0.074229	0.0480681	0.0200165	0.0175115
2012	0.0309027	0.00952796	0.0187804	0.0218569	0.0268161	0.0725273	0.0488107	0.0179539	0.0163697
Source: Web of Science publications, provided by CWTS
http://www.cwts.nl
