# Supplementary material for: Quantifying the economic impact of government and charity funding of medical research on private research and development funding in the United Kingdom
Source: BMC Med. 2016 Feb 24;14:32. doi: 10.1186/s12916-016-0564-z (PMC4765095; doi:10.1186/s12916-016-0564-z)
Supplement: Additional file 2: — List of keywords used to identify relevant Wellcome Trust grants, by disease area. (XLSX 41 kb) [file 12916_2016_564_MOESM2_ESM.xlsx]

## Sheet: Explanatory notes
Historically, Wellcome Trust grants have been classified by Grant Officers using a thesaurus of terms. For the purpose of this study, a list of search terms was developed for the 9 disease areas of investigation applied to the titles of awarded grants. In what follows, each sheet includes a full list of key words applied do search for grants in each of the 9 disease areas.

## Sheet: Cancer
Search term
CANCER
AGING
DAMAGE
DEVELOPMENTAL
ALTERNATIVE
AGEING
MORBIDITY
COMPLEMENTARY
NORMAL FUNCTION
RISK FACTOR
INFORMATICS
EPIGENETIC
TOXICITY
DIET
EXERCISE
QUALITY OF LIFE
RADICAL
SIDE EFFECTS
CYTOTOXIC
NUTRIENT
NEUROPATH
ALCOHOL
NORMAL CELL
DNA REPAIR
PROGNOSIS
ANGIOGENESIS
SMOKING
REHABILITATION
MALIGNANT
ONCOGENE
RADICATION
PHARMACODYNAMIC
CARCINOGEN
PESTICIDE
RADIOTHERAPY
INFORMED CONSENT
ABERRATION
TOBACCO
VOMITING
HELICOBACTER
METASTASES
ABNORMAL CHROMOSOM
SECOND-HAND SMOKE
CHEMOPREVENT
PHOTODYNAMIC THERAPY
HOSPICE
TUMOR SUPPRESSOR
RADON
BRCA1
RADIOIMMUNOTHERAPY
END OF LIFE CARE
GENE MARKER
ATAXIA TELANGIECTASIA
NAUSEA
ASBESTOS
PALLIATIVE
NORMAL FORMATION
APOPTOPIC
CELL MOBILITY
SUNBATH
ORGANIC VAPOUR
HUMAN PAPILOMA
RADIOSENSITIZERS
HORMONAL AGENT
IMMUNOLOGICALLLY DIRECTED THERAP
PAIN MANAGEMENT
LYMPHEDEMA
MUCOSITE
CADIOTOXICIT
SEER

## Sheet: Gastroenterology
Search term
LIVER
INTESTIN
GASTROINTESTINAL
PANCREA
HEPATITIS
INFLAMMATORY BOWEL DISEASE
HEPATIC
CYSTIC FIBROSIS
COLITIS
ENTERITIS
GASTROENTERITIS
CROHN
STOMACH
GASTRIC
PERITONEAL
RECTAL
MESENTER
COLONIC
COLORECTAL
DYSENTERY
ESOPHAG
HEPATOCELLULAR CARCINOMA
RIFT VALLEY FEVER
ADENOMA
FATTY LIVER
COELIAC
JEJUN
GASTRITIS
PERITONITIS
ILEAL
IRRITABLE BOWEL SYNDROME
BLASTOCYSTIS
PORTAL HYPERTENSION
CELIAC
DUODENAL
ENTEROCOLITIS
HEPATORENAL SYNDROME
HERNIA
PEUTZ-JEGHERS SYNDROME
TROPICAL SPRUE
APPENDICITIS
CRYPTOSPORIDIOSIS
DIVERTICULITIS
GASTROSCHISIS
INTRAHEPATIC CHOLESTASIS
INTUSSUSCEPTION
PEPTIC ULCER
PORPHYRIA
SHORT BOWEL SYNDROME
SIGMOID
ACHLORHYDRIA
AFFERENT LOOP SYNDROME
ALAGILLE SYNDROME
ANAL GLAND NEOPLASM
ANISAKIASIS
ANUS DISEASE
ANUS NEOPLASM
APPENDICEAL NEOPLASM
BALANTIDIASIS
BILE REFLUX
BLIND LOOP SYNDROME
CECAL DISEASE
CECAL NEOPLASM
CHOLERA MORBUS
CHYLOUS ASCITES
COPROPORPHYRIA
DIENTAMOEBIASIS
DUMPING SYNDROME
DUODENITIS
DUODENOGASTRIC REFLUX
ERYTHROPOIETIC PROTOPORPHYRIA
EXOCRINE PANCREATIC INSUFFICIENCY
FASCIOLIASIS
FECAL IMPACTION
FECAL INCONTINENCE
FISSURE IN ANO
FOCAL NODULAR HYPERPLASIA
GARDNER SYNDROME
GASTRINOMA
GASTROPARESIS
GIARDIASIS
GLUCAGONOMA
HEMOPERITONEUM
HEMORRHOIDS
HEPATOLENTICULAR DEGENERATION
HEPATOPULMONARY SYNDROME
HEREDITARY NONPOLYPOSIS COLORECTAL NEOPLASMS
HIRSCHSPRUNG DISEASE
HIV ENTEROPATHY
ILEITIS
ILEUS
IMMUNOPROLIFERATIVE SMALL INTESTINAL DISEASE
INSULINOMA
ISLET CELL CARCINOMA
LACTOSE INTOLERANCE
MALABSORPTION SYNDROME
MALLORY-WEISS SYNDROME
MEGACOLON
MUCOSITIS
NESIDIOBLASTOSIS
PELIOSIS HEPATIS
PNEUMATOSIS CYSTOIDES INTESTINALIS
PNEUMOPERITONEUM
POSTGASTRECTOMY SYNDROME
POUCHITIS
PROCTITIS
PROCTOCOLITIS
PROTEIN-LOSING ENTEROPATHIES
PRURITUS ANI
PYLORIC STENOSIS
RECTOCELE
RECTOVAGINAL FISTULA
REYE SYNDROME
SOMATOSTATINOMA
STEATORRHEA
SUBPHRENIC ABSCESS
SUPERIOR MESENTERIC ARTERY SYNDROME
TRACHEOESOPHAGEAL FISTULA
VIPOMA
VISCERAL PROLAPSE
WHIPPLE DISEASE
ZELLWEGER SYNDROME
ZOLLINGER-ELLISON SYNDROME

## Sheet: CNS
Search term
BASIC
ELECTROPHYSIOLOGY
CELLULAR
CLINICAL
GLUTAMATE
COGNITIVE PSYCHOLOGY
HIPPOCAMPUS
MEMORY
SPINAL CORD
CHICK
FIRST
GABA
MICROARRAYS
MOTORNEURON
MOUSE
MRI
NEURODEGENERATIVE DISEASE
OLFACTORY NEURON
RECEPTOR
EPILEPSY
EQUIPMENT
RETINA
SPINALCORD
ACETYLCHOLINE
ALZHEIMER'S DISEASE
AUTISM
BEHAVIOUR
CALCIUM
EATING DISORDERS
GENE
HOMEOBOX GENES
HUNTINGTON'S DISEASE
LIGHT DEPENDENCE
MRX
NMDA
OLIGOPHRENIN
PSYCHOPHYSICS
RESUBMISSION
RETINITIS
SYNAPSE
SYNAPTIC PLASTICITY
SYSTEM
VISUAL CORTEX
X-LINKED MENTAL RETARDATION
ADENO-ASSOCIATED VIRUS
AETIOLOGY
AFTERDEPOLARISING POTENTIAL
ANAESTHESIOLOGY
ANALGESIA
ANOREXIA NERVOSA
ANXIETY
AQUAPORIN
ASSOCIATION STUDIES
AXONAL GUIDANCE
BRAIN DEVELOPMENT
CELL DEATH
CNS
COGNITION
CORTICOSPINAL
DATABASE
DEPRESSION
DISGUST
DNA
EAR DEVELOPMENT
FACIAL EXPRESSION
FMRI
GENE THERAPY
GENES
GENETICS
GENOTYPE-PHENOTYPE
GROWTH FACTORS
HEARING
HEFC
INTERNAL RIBOSOME ENTRY SITE
LANGUAGE
LESION STUDIES
MARMOSETS
MICROTUBULES
MODELLING
NEURAL CODE
NEURODEGENERATION
NEURODEVELOPMENT
NEUROINFORMATICS
NEUROLOGY
NOCICEPTION
OBESITY
OBSESSIVE COMPULSIVE DISORDER
OCULOMOTOR
OLFACTORY TUBERCLE
OPTICAL IMAGING
OVERSEAS
PAIN
PAX6
PHARMACOLOGY
POTASSIUM CHANNELS
PROTEOMICS
PSYCHOSIS
PURKINJE NEURONES
REFURBISHMENT
RETINOTOPIC
SCHIZOPHRENIA
SENSORIMOTOR CONTROL
SEROTONIN
SIGNALLING
SIMULATORS
SOX10
STROKE
SUBUNITS
SURGERY
SYNAPTOGENESIS
SYNAPTONEUROSOME
TAU
TAUPATHOLOGY
TELENCEPHALON
TRANSCRIPTIONAL SILENCING
TRANSLATION
TREATMENTS
VIRAL SECTOR
VISION
ZEBRAFISH
3-D MODELLINGG
5-HT
5-HT RECEPTORS
5-HT3B RECEPTOR
5HT
5TH2C
A-SYNUCLEIN
A-SYNUCLEIN GENE
ABNORMAL PROTEIN AGGREGATES
ADDICTION
ADENOSINE
ADULTS
ADVANCED GLYCATION ENDPRODUCTS
ADVANCED LIPOXIDATION ENDPRODU
AGEING
AGONISTS
ALBINO
ALEXIA
ALGORITHMS
ALLERGY
ALLOPREGNANOLONE
ALPHA-SYNUCLEIN
ALZHEIMERS
ALZHEIMERS DISEASE
AMBLYOPIA
AMPA
AMPHETAMINE
AMPLICATION
AMYGDALA
ANANDAMIDE
ANKYRIN
ANTAGONISTS
ANTI VIRAL AGENTS
ANTI-EMETICS
ANTI-PSYCHOTIC DRUGS
ANTIBODIES
ANTIGENOMIC THERAPY
ANTISENSE
ANXIETY DISORDER
APHASIA
APOLIPOPROTEIN E
APOPTOSIS
ARTHRITIS
ASPERGER'S SYNDROME
ASPRIN
ASSEMBLY
ASTHMA
ASTROCYTE
ASYMMETRIC DIVISION
ATOMIC FORCE MICROSCOPY
ATP
ATRIAL FIBRILATION
ATTENTION
AUDIO-VISUAL
AUDITORY
AUDITORY CORTEX
AUDITORY IMPLICIT MEMORY
AUDITORY SYSTEM
AUTISM SPECTRAL DISORDER
AUTOIMMUNE DISEASE
AUTOMATIC PROCESSING
AUTONOMIC
AVIAN
AXON
AXON GUIDANCE
AXON REGENERATION
AXONAL ELONGATION
AXONAL REGENERATION
AXONOGENESIS
BACTERIORHODOPSIN
BASAL GANGLIA
BATTEN DISEASE
BDNF
BETA 3 SUBUNIT
BETA AMYLOID
BETA SUBUNIT
BINDING
BIOLOGICAL CLOCKS
BIOPSY TISSUE
BIPOLAR DISORDER
BLINDNESS
BLOOD BRAIN BARRIER
BORDERLINE PERSONALITY DISORDE
BOTULINUM TOXIN
BRAIN
BRAIN INJURY
BRAIN SLICE
BRUCH'S MEMBRANE
BULIMIA
BULIMIA NERVOSA
BULMINA NERVOSA
CA CHANNELS
CAG REPEATS
CALCIUM CHANNEL
CALCIUM MEASUREMENT
CALCIUM SIGNALLING
CALCIUM WAVES
CALORIC RESTRICTION
CALYX OF HELD
CAMPYLOBACTER JEJUNI
CANNABINOIDS
CAP-23
CAPSAICIN
CARDIOVASCULAR
CARDIOVASCULAR CONTROL
CATARACT
CATS
CELL ADHESION
CELL DIVISION
CELL FATE
CELL MOTILITY
CELL SIGNALLING
CELL SPECIFIC EXPRESSION
CELL SURVIVAL
CELLUAR
CELLULAR IMMUNITY
CELLULAR LOCALISATION
CELLULAR PROLIFERATION
CERBELLAR GRANULE CELLS
CEREBELLUM
CEREBRAL CORTEX
CEREBRAL PALSY
CHANNEL
CHANNEL SUBUNITS
CHARACTERIZATION
CHILD
CHILDREN
CHIMAERIC RECEPTORS
CHOLINERGIC
CHOLINERGIC NEURONES
CHONDROITIN-S-PROTEOGLYCAN
CHROMAFFIN CELLS
CHROMOSOME REARRANGEMENTS
CHROMOSOME XP22
CILIARY EPITHELIUM
CIRCADIAN
CIRCADIAN RHYTHM
CLINICAL RESEARCH FACILITY
CLOZAPINE
CLUSTER B GROUP
COCHLEA
COD1
COGINITIVE PSYCHOLOGY
COGNITIVE BEHAVIOUR THERAPY
COGNITIVE BIAS
COGNITIVE DECLINE
COGNITIVE THERAPY
COLOUR
COLOUR VISION
COMMISSURE
COMMISSURE DEVELOPMENT
CONE DYSTROPHY
CONFOCAL MICROSCOPE
CONFOCAL MICROSCOPY
CONNECTION
CONNEXINS
COORDINATION
CORNEA
CORTEX
CORTICAL
CORTISOL
CRYSTALLISATION
CRYSTALLOGRAPHY
CULTURED NEURONES
CUTANEOUS INFLAMMATION
CYTOKINES
D4 GENE
D4 PROTEINS
DECISION MAKING
DEFICIENCY
DEFICITS
DEGENERATION
DEMYELINATION
DENDRITIC STRUCTGURE
DESENSITISATION
DEVELOPMENT
DEVELOPMENTAL BIOLOGY
DEVELOPMENTAL PROFILE
DEVELOPMENTAL PSYCHOLOGY
DIAGONAL BAND NUCLEI
DIALECTICAL THERAPY
DICHROMATS
DICTYOSTELIUM
DIFFUSE OPTICAL IMAGING
DIFFUSION SENSOR IMAGING
DIFFUSION TENSOR IMGAING
DISHEVELLED
DNA MICROARRAY
DOPAMINE
DOPAMINE NEURONES
DOPAMINERGIC NEURONES
DORSAL ROOT ENTRY ZONE
DORSAL ROOT GANGLIA
DROSOPHILA
DROSOPHILIA
DYSLEXIA
EAAT4
EATING DISORDER
ECHOCARDIOGRAPHY
EEG
EFFORTFUL PROCESSING
ELECTROENCEPHALOGRAPHY
ELECTROPHYISOLOGY
EMBRYONIC
EMBYONIC
EMOTION
EMOTION GENERATION
EMOTIONAL STRESS
ENA CHANNELS
ENDOCRINE FUNCTION
ENVIRONMENT
ENVIRONMENTAL ANITGENS
ENVIRONMENTAL TOXINS
EPENDYMA
EPHRINS
EPIDEMIOLOGY
EPISODIC MEMORY
ESTROGENS
EVENT-RELATED POTENTIAL
EXOCYTOSIS
EXPRESSION
EXPRESSION LEVEL
EXTRACELLULAR MATRIX
EXTRASYNAPTIC
EYE
FACE PERCEPTION
FACIAL NEURONS
FAMILIAL AGGREGATION
FAMILY FORMS
FAMILY INTERVENTION
FEATURE BINDING
FEEDING BEHAVIOUR
FIBROBLAST GROWTH FACTOR
FIBROBLAT GROWTH FACTOR
FINGER MOVEMENT
FLUORESENCE
FMRFAMIDE
FRET IMAGING
FRONTAL CORTEX
FUNCTIONAL IMAGING
FUNCTIONAL INTEGRATION
G PROTEIN
G PROTEIN COUPLING
G-PROTEIN
G-PROTEINS
GABAA
GABAERGIC CIRCUITS
GABAERGIC NEURONS
GAMMA MOTOR NEURONS
GANGLION
GANGLION CELLS
GANGLIOSIDES
GAP-43
GAY PARENTS
GENE EXPRESSION
GENE REGULATION
GENE TARGETING
GENERAL ANAESTHESIA
GENETIC MAPPING
GENETIC MODIFIERS
GENOTYPING
GERIATRICS
GLAUCOMA
GLIA
GLIAL CELLS
GLIAL MIGRATION
GLIAL RECRUITMENT
GLIOMA
GLUAMATE
GLUCOCORTICOID LEVELS
GLUTAMATE RECEPTORS
GOALS
GRAMMER
GRK
GROWTH CONE
GTPASE
GTRAP41
GTRAP48
GUANYLATE CYCLASE
GULLIAN-BARRE SYNDROME
HAIR CELLS
HANDEDNESS
HEAD INJURY
HELIX
HIND BRAIN
HINDBRAIN
HIPPPOCAMPUS
HISTOCHEMISTRY
HIV
HOMEOBOX
HOMEOSTATSIS
HUMANS
HUNGARY
HUNTINGTON'S
HYDROXYL RADICALS
HYPOTHALAMUS
HYPOXIA
IGF-1
IMAGE BLUR
IMAGING
IMMUNOHISTOCHEMISTRY
IMPULSIVITY
IN VIVO ELECTROPHYSIOLOGY
INFANCY
INFERIOR COLLICULUS
INFERIOR OLIVE
INFLAMMATION
INFORMATION PROCESSING
INHIBITORY ACTION
INHIBITORY MOLECULES
INJURIES
INSOMNIA
INTEGRINS
INTELLECUTAL TASKS
INTERGRINS
INTRA-OPERATIVE AWARENESS
ION CHANNELS
ISCHAEMIA
ISOLATED FOREARM
K CHANNELS
KAINATE RECEPTORS
KNOCK OUT MICE
KNOCKOUT MICE
KV1.1
LAMPREY
LANGUAGE PRODUCTION
LATERAL GENICULATE NUCLEUS
LATERALITY
LEARNING
LEARNING DIFFICULTIES
LENS
LENTIVIRAL VECTORS
LEUCINE-RICH REPEATS
LEUKEMIA INHIBTORY FACTOR
LEUKOCYTE
LEXICAL ACCESS
LIMB CONTROL
LINEAGE
LINKAGE STUDIES
LINKAGE STUDY
LIPID
LIVING CELL
LOCALISATION
LOCOMOTION
LOCOMOTOR ACTIVITY
LONG TERM DEPRESSION
LONG TERM POTENTIATION
LONGITUDINAL STUDY
LYSOSOMAL STORAGE DISORDERS
MACAGUE MONKEYS
MACULAR DEGENERATION
MAGNOCELLULAR NEURONES
MAPPING
MEANINGFUL OBJECTS
MECHANO-TRANSDUCTION
MECHANOSENSATION
MEDIAL SEPTUM
MEDULLA
MEG
MEMBRANE FOLDING
MEMBRANE PROTEIN
MENTAL DISORDERS
MENTAL HEALTH
METALLOPROTEINASES
METHOD DEVELOPMENT
MGF
MGLURS
MICE
MICROBIAL ANTIGENS
MICROVESSEL
MIDBRAIN
MIGRATION
MILLER FISHER SYNDROME
MITOCHONDRIA
MITROCHONDRIA
MOLECULAR BIOLOGY
MOLECULAR DYNAMISM
MOLECULAR MECHANISMS
MONKEYS
MONOAMINES
MONOCULAR
MONTE CARLO TECHNIQUE
MOOD
MOOD DISORDERS
MORPHOLOGY
MOTIVATION
MOTONEURONES
MOTOR
MOTOR CONTROL
MOTOR CORTEX
MOTOR NEURONS
MOTOR SYSTEM
MOTOR TASK
MOTOR TASKS
MOVEMENT
MULTI-PHOTON EXCITATION
MULTIPLE SCLEROSIS
MUSCARINIC
MUSCARINIC RECEPTOR
MUSCARINIC RECEPTORS
MUSCLE SPINDLES
MUTAGENESIS
MUTATION
MUTATIONS
MYELIN
MYELINATION
MYOCARDIAL INFARCTION
NATRIURETIC PEPTIDES
NATURAL SCENES
NATURAL TRANSFORMATIONS
NCAM
NEO-NATAL CEREBRAL BLOOD FLOW
NERVE GROWTH FACTORS
NEURAL CIRCUITS
NEURAL CREST
NEURAL DAMAGE
NEURAL NETWORKS
NEUREXINS
NEURITE
NEUROANATOMY
NEUROCOGNITIVE
NEURODEGENERATIVE
NEUROENDOCRINOLOGY
NEUROGENESIS
NEUROINFLAMMATION
NEUROMUSCULAR JUNCTION
NEURONAL ACTIVITIES
NEURONAL CEROID
NEURONAL DEATH
NEURONAL DEVELOPMENT
NEURONAL DIFFERENTIATION
NEURONAL DIVERSITY
NEURONAL MODELLING
NEURONAL PATHWAYS
NEURONAL PROGENITORS
NEURONAL REGENERATION
NEURONAL REMODELLING
NEURONS
NEUROPATHIC PAIN
NEUROPATHOLOGY
NEUROPATHY
NEUROPEPTIDES
NEUROPROTECTION
NEUROPSYCHOLOGY
NEUROSCIENCE
NEUROSIS
NEUROSTEROIDS
NEUROTRANSMITTER
NEUROTRANSMITTER RELEASE
NEUROTROPHIN
NEUROTROPHINS
NEW
NG2
NICOTINE
NICOTINE REWARD
NICOTINIC
NICOTINIC RECEPTORS
NITRIC OXIDE
NITRIC OXIDE SYNTHASE
NMDA RECEPTORS
NOCIOCEPTION
NON COMMUNICABLE DISEASES
NON-COMMUNICABLE DISEASE
NOS
NOVEL SUBUNITS
NSAID
NTS
NUCLEAR INCLUSION BODIES
NUCLEOTIDE LIGANDS
NYCTALOPIN
OCULAR GROWTH
OCULAR HYPERTENSION
OEDEMA
OLFACTORY ENSHEATHING CELLS
OLFACTORY RECEPTORS
OLIGODENDROCYTE
OLIGODENDROCYTES
OPIOD RECEPTORS
OPIOIDS
OPTIC CHIASM
OPTIC NERVE
OPTICIN
OSCILLATIONS
OTX1
OVEREXPRESSION
OVINE MODEL
OXYTOCIN
P2X RECEPTORS
PARENT CHILD INTERACTIONS
PARIETAL CORTEX
PARKINSON'S DISEASE
PATHOLOGY
PATIENTS
PATTERNING
PCR
PEPTIDE GATED CHANNEL
PERCEPTION
PERCEPTUAL DISCRIMINATION
PERIAQUEDUCTAL GREY MATTER
PERIRHINAL CORTEX
PERSECUTORY DELUSIONS
PHARMACOGENETICS
PHOTORECEPTORS
PHOTOTRANSDUCTION
PI3 KINASE
PIN1
PINEAL GLAND
PLASMINOGEN
PLASTICITY
POST-OPERATIVE BEHAVIOUR
POTASSIUM
POTASSIUM CHANNEL
PRE-FRONTAL CORTEX
PREFRONTAL CORTEX
PREMATURE BIRTH
PRESENILLIN-1
PRESYNAPTIC RECORDING
PRETERM INFANTS
PRIMATE
PRIMATES
PRIMING
PROCESSING MECHANISMS
PROGENITOR CELL
PROGENITOR CELLS
PROGESTERONE
PROGRAMME GRANT
PROJECTION
PROTEIN FIBRILS
PROTEIN SIGNALLING
PROTEIN-PROTEIN INTERATION
PROTEOLIPID
PROTEOLYSIS
PSYCHOLOGICAL AUTOPSY
PSYCHOLOGY
PSYCHOPATHOLOGY
PURINERGIC
PURKINJE NEURONS
QTL
RADIAL GLIA
RAS
RAT
RAT BARREL CORTEX
RATS
READING ABILITY
RECEPTOR SUBUNITS
RECEPTOR TAGGING
RECEPTOR TRAFFICKING
RECEPTORS
RECOMBINANT GENES
REGENERATION
REGULATORY ELEMENTS
REMYELINATION
RESPIRATORY CHAIN
RETINAL GANGLIA
RETINAL GENESIS
RETINAL PIGMENT EPITHELIUM
RETINITIS PIGMENTOSA
RETINOPATHY
REWARDS
RHOMBOMERE
RISK FACTORS
RODENTS
ROTENONE
RYANODINE RECEPTOR
SACCADIC
SCHWANN CELL
SEGMENTATION
SELF HARM
SELF-FOCUS
SELF-MONITORING
SEMANTIC DEMENTIA
SEMAPHORINS
SENSITISATION
SENSORY INTEGRATION
SENSORY NEURONS
SEQUENCE
SEROTONIN RECEPTOR
SEROTONIN TRANSPORTER
SEXUAL DIMORPHISM
SHAPE
SICKLE CELL ANAEMIA
SLEEP RESEARCH
SLIT GENES
SNAIL NEURONES
SNARE
SODIUM CHANNELS
SOMATOSENSORY
SOMATOSENSORY STIMULATION
SPATIAL AWARENESS
SPECIFIC LANGUAGE IMPAIRMENT
SPEED PERCEPTION
SPIKE TRAINS
SPLICE-VARIANT
STARGAZER
STEROIDS
STRESS
STRIATUM
SUBSTANCE P
SUBTHALAMIC NUCLEUS
SUBUNIT
SUBUNIT COMPOSITION
SUICIDE RISK FACTORS
SUPER CHIASMATIC NUCLEUS
SUPERIOR COLLICULUS
SUSCEPTIBILITY GENES
SYMPATHETIC NERVOUS SYSTEM
SYNAPTIC
SYNAPTIC BOUTONS
SYNAPTOTAGMIN
SYNGAP
T-CELL MEMORY
TECHNOLOGY DEVELOPMENT
TEGMENTAL NUCLEII
TEMPORAL LOBE EPILEPSY
TEMPROAL LOBE EPILEPSY
TESTOSTERONE
TGF-BETA
THALAMOCORTICAL
THEORY OF MIND
THERAPY
THREAT
TIGHT JUNCTIONS
TMS
TOPOGRAPHIC
TOPOGRAPHIC MAPS
TRAFFICKING
TRANGENIC
TRANSCRANIAL MAGNETIC STIMULAT
TRANSCRIPTION
TRANSCRIPTIONAL REGULATION
TRANSCRIPTIONAL REGULATORS
TRANSDUCTION
TRANSFORMING GROWTH FACTOR
TRANSGENIC
TRANSGENIC MICE
TRANSMISSION
TRANSPLANTATION
TRANSPORT
TRANSPORTER
TROPICAL
TWINS
TWO PHOTON CONFOCAL
TYROSINE KINASE
UBIQUITIN
ULTRASTRUCTURE
UPPER LIMBS
UROGENITAL DEVELOPMENT
VALPROIC ACID
VANNILOID RECEPTORS
VASCULAR ENDOTHELIAL CELLS
VASOPRESSIN
VERBAL HALLUCINATIONS
VESICLE
VETERINARY
VIRTUAL REALITY
VISUAL CUES
VISUAL RECOGNITION
VISUAL SYSTEM
VISUAL WORD RECOGNITION
VISUO-MOTOR CORTEX
VOLTAGE GATED SODIUM CHANNEL
VTA
WALLERIAN DEGENERATION
WELLCOME TRUST
WELSH SPEAKERS
WLDS MICE
WNT
WT1
X-LINKAGE
XENOPUS
YEAST 2 HYBRID

## Sheet: Infections
Search term
ADAPTIVE IMMUNE RESPONSE
ADHESION MOLECULES
ANCIENT DIET
ANCIENT DNA
ANERGY
ANOPHELES
ANOPHELES STEPHENSI
ANOPHOLES
ANTIBIOTIC RESISTANCE
ANTIBODY
ANTIGEN PRESENTATION
ANTIGEN-PROCESSING
ANTIGENIC VARIATION
ANTIMICROBIAL PHARMACOKINETECS
ANTIMICROBIAL PHARMACOKINETICS
ANTIMONIAL PHARMACOKINETICS
APC
APTAMER
ARTEMISININ
ASCARIS
AUTOIMMUNITY
AVIAN PATHOGENS
B CELL MEMORY
B CELLS
B-CELL MEMORY
BACILLUS SUBTILIS
BACTERIA
BACTERIAL PATHOGENS
BASIC
BIO-ANALYSIS
BIODIVERSITY
BIOINFORMATICS
BRUGIA MALAYI
BUNYAVIRIDAE
BURULI ULCER
C ALBICANS
CAMELPOX VIRUS
CANDIDA
CATECHOLAMINE STRESS HORMONES
CELL SIGNALLING
CHEMOKINE BINDING PROTEINS
CHILDHOOD TUBERCULOSIS
CHLAMYDIA TACHOMATIS
CHLAMYDIA TRACHOMATIS
CLINICAL
COCCIDIOSIS
COMBINATION THERAPY
COMPLEMENT
CONFOCAL MICROSCOPY
CORONAVIRUS
CRYO ELECTRON MICROSCOPY
CYTOKINE
CYTOKINES
CYTOMEGALOVIRUS
CYTOTIXIC T CELLS
CYTOTOXIC T LYMPHOCYTE
DATABASE
DENDRITIC CELLS
DENGUE
DENGUE HAEMORRAGHIC FEVER
E. COLI
ECHINOCCUS
ENCEPHALITIS
ENDOGENOUS RETROVIRUSES
ENDOTHELIUM
EPEC
EPSTEIN BARR VIRUS
EQUIPMENT
ERYTHROCYTES
EXPRESSION
FIRST
GAGA
GAMETOCYTE
GENE
GENETIC DISEASE
GENETICS
GIS
GLUTAMINE SYNTHETASE
GLUTOTHIONE
GRAFT VERSUS HOST
HEFC
HEFCE
HELMINTH CO-INFECTION
HEPADNAVIRUS
HEPATITIS C VIRUS
HEPATITIS E
HIV
HIV 1 SUBTYPE C
HIV-1
HIV-2
HTLV-1
HUMAN FOAMY VIRUS
IDDM
IGA
IMMUNE RESPONSE
INFLAMATION
INFLUENZA
INNATE IMMUNITY
INSECTICIDE RESISTANCE
INTESTINAL HELMINTHS
INVASIVE SALMONELLOSIS
JEV
KAPOSI'S SARCOMA
KENYA
KINASES
LEISHMANIA
LEISHMANIA DONOVANI
LEISHMANIASIS
LEUKOOCYTE RECRUITMENT
LISTERIA
LYMPHOCYTE
M TUBERCULOSIS
MACROPHAGE
MAEDI VISNA VIRUS
MALARIA
MDR-TB
MEASLES
MEASLES CONTROL
MEDICAL MICROBIOLOGY
MELIOIDOSIS
MENINGITIS
MENINGOCOCCUS
MEROZOITE
MHC
MOUSE
MUMPS
MYCOBACTERIA
MYCOBACTERIUM
MYCOBACTERIUM TUBERCULOSIS
MYELOID LEUKOCYTES
NEOSPORA
NEURAL CIRCUIT
NEW
NIPPOSTRONGYLUS
NMR
NON-TYPHI SALMONELLA
NOTCH
NRAMP1
ORBIVIRUS
OVERSEAS
P AERUGINOSA
P FALCIPARUM
PARASITE
PENICILLIUM MARNEFFEI
PHOTO-OXIDATIVE DISINFECTION
PI FALCIPARUM
PICORNAVIRUS
PLAGUE
PLASMODIUM
PLASMODIUM CHABAUDI
PLASMODIUM FALCIPARUM
PNEUMOCOCCUS
POPULATION DYNAMICS
POPULATION GENETICS
POXVIRUS
PROTECTIVE IMMUNITY
PROTEIN STRUCTURE
PROTEUS
PSEUDOMONAS AERUGINOSA
RECOMBINANT IMMUNOGLOBULIN
REGULATION
RESPIRATORY SYNCYTIAL VIRUS
RESUB
RESUBMISSION
RETROVIRUS
RHAMNOSE
RNA
S AUREUS
SALMONELLA
SALMONELLA TYPHI
SALMONELLA TYPHIMURIUM
SALMONELLOSIS
SCHISTOSOMIASIS MANSONI
SHEEP
SHEFC
SIGNALLING
STREPTOCOCCUS
STREPTOCOCCUS PNEUMONIAE
STREPTOMYCES COELICOLOR
STRUCTURE
SULFONAMIDE
SUPPLEMENTARY
SWADDLING
T BRUCEI
T CELL
T CELL RECEPTOR
T CELLS
T.CRUZI
TAXONOMY
THEILERIA PARVA
TICK-BORNE
TNF-ALPHA
TOXIPLASMA GONDII
TOXOCARA
TRANSFERRIN
TRANSGENIC MICE
TRANSMISSION BLOCKING
TRANSPLANT
TRANSPLANTATION
TROPICAL
TRYPANOSOMA BRUCEI
TRYPANOSOMA CRUZI
TRYPANOSOME
TRYPANOTHIONE
TSESTSE FLY
TYPE 1 DIABETES
UNNATURAL AMINO ACIDS
URINARY TRACT
VACCINE
VACCINIA VIRUS
VECTOR
VECTOR BIOLOGY
VETERINARY
VIETNAM
VIRAL INFECTIONS
VIROLOGY
VIRULENCE
WEST NILE VIRUS
WHIPWORM
Z RING
ZAMBIA

## Sheet: Cardiovascular
Search term
22q11 Deletion Syndrome
Acute Coronary Syndrome
Alagille Syndrome
Aneurysm
Angina Pectoris
Angiodysplasia
Angioedema
Angiomatosis
Anterior Spinal Artery Syndrome
Aortic Coarctation
Aortic Diseases
Aortic Valve Insufficiency
Aortic Valve Stenosis
Arrhythmia
Arrhythmogenic Right Ventricular Dysplasia
Arterial Occlusive Diseases
Arteriovenous Malformations
Arteritis
Atrial Fibrillation
Atrial Flutter
Barth Syndrome
Blue Toe Syndrome
Bradycardia
Brugada Syndrome
Capillary Leak Syndrome
Carcinoid Heart Disease
Cardiac Complex
Cardiac Edema
Cardiac Output
Cardiac Tamponade
Cardiomegaly
Cardiomyopathies
Cardio-Renal Syndrome
Cardiovascular Syphilis
Cardiovascular Tuberculosis
Cavernous Hemangioma
Central Nervous System Vascular Malformations
Cerebrovascular Disorders
Commotio Cordis
Compartment Syndromes
Cor Triatriatum
Coronary Disease
Coronary Vessel Anomalies
Crisscross Heart
Cryoglobulinemia
Dextrocardia
Diabetic Angiopathies
Ductus Arteriosus
Ebstein Anomaly
Ectopia Cordis
Ehlers-Danlos Syndrome
Eisenmenger Complex
Embolism
Endocarditis
Erythromelalgia
Hand-Arm Vibration Syndrome
Heart Aneurysm
Heart Arrest
Heart Block
Heart Defect
Heart Failure
Heart Neoplasms
Heart Rupture
Heart Septal Defect
Heart Valve Disease
Heart Valve Prolapse
Hemorrhoid
Hemostatic Disorder
Hepatic Veno-Occlusive Disease
Hereditary Hemorrhagic Telangiectasia
Heterotaxy Syndrome
Hyperemia
Hyperglobulinemic Purpura
Hypertension
Hypoplastic Left Heart Syndrome
Hypotension
Ischemic Colitis
Ischemic Optic Neuropathy
Isolated Noncompaction of the Ventricular Myocardium
LEOPARD Syndrome
Levocardia
Livedo Reticularis
Long QT Syndrome
Marfan Syndrome
May-Thurner Syndrome
Mitral Valve Insufficiency
Mitral Valve Stenosis
Multiple Myeloma
Myocardial Infarction
Myocardial Ischemia
Myocardial Reperfusion Injury
Myocardial Stunning
Noonan Syndrome
Parasystole
Paroxysmal Dyspnea
Pericardial Effusion
Pericarditis
Peripheral Arterial Disease
Peripheral Vascular Diseases
Phlebitis
Pneumopericardium
Postpericardiotomy Syndrome
Pre-Excitation Syndrome
Prehypertension
Pseudoxanthoma Elasticum
Pulmonary Atresia
Pulmonary Heart Disease
Pulmonary Valve Insufficiency
Pulmonary Valve Stenosis
Pulmonary Veno-Occlusive Disease
Raynaud Disease
Reperfusion Injury
Retinal Vein Occlusion
Rheumatic Heart Disease
Scimitar Syndrome
Scurvy
Shwartzman Phenomenon
Single Umbilical Artery
Spinal Cord Ischemia
Spinal Cord Vascular Diseases
Splenic Infarction
Superior Vena Cava Syndrome
Tachycardia
Telangiectasis
Tetralogy of Fallot
Thoracic Outlet Syndrome
Thromboembolism
Thrombosis
Transposition of Great Vessels
Tricuspid Atresia
Tricuspid Valve Insufficiency
Tricuspid Valve Stenosis
Trilogy of Fallot
Turner Syndrome
Varicocele
Varicose Veins
Vascular Fistula
Vascular Neoplasms
Vascular System Injuries
Vasculitis
Vasoplegia
Venous Insufficiency
Ventricular Dysfunction
Ventricular Fibrillation
Ventricular Flutter
Ventricular Outflow Obstruction
Waldenstrom Macroglobulinemia

## Sheet: Vision
Search term
Blindness
Choroid
color percept
colour percept
Conjunctiv
Cornea
Depth Percept
eye
Eyelid
eye-lid
Glaucoma
Iris
Kerat
lens
Macular
Mydriatic
ocular
oculo
Ophthalmol
optic
optom
Pattern Recognition
Photorecept
photo-recept
Retina
Retinit
Retino
Retinopathy
Rhodopsin
Saccades
Trachoma
Visual Cortex
Visual Field
Visual Pathway
Visual Perception

## Sheet: Skin
Search term
SKIN
SCAR
CUTANEOUS
LUPUS
ERYTHEMA
EPIDERMA
PSORIASIS
ECZEMA
HERPES SIMPLEX
DERMATITIS
BLISTER
KERATO
ALBINISM
CANDIDIASIS
ACNE
PIGMENTATION
LIPODYSTROPHY
WARTS
PHOTOSENSITIVITY
CUTIS LAXA
DYSKERATOSIS CONGENITA
FOOT ULCER
SUNBURN
SWEATING
ALOPECIA
DERMATOMYOSITIS
ICHTHYOSIS
PEUTZ-JEGHERS SYNDROME
SCLERODERMA
SEBACEOUS GLAND
BLASTOMYCOSIS
CHOLESTEATOMA
CHROMOBLASTOMYCOSIS
ECTODERMAL DYSPLASIA
DERMATOSES
HIRSUTISM
LEG ULCER
MASTOCYTOSIS
PEMPHIGOID
PORPHYRIA
ROTHMUND-THOMSON SYNDROME
SPOROTRICHOSIS
SWEAT GLAND
URTICARIA
YAWS
ACANTHOLYSIS
ACANTHOSIS NIGRICANS
ACTINOMYCOSIS
ADIPOSIS DOLOROSA
ANGIOLYMPHOID HYPERPLASIA WITH EOSINOPHILIA
ANGIOMATOSIS-BACILLARY
ANGIONEUROTIC EDEMA
ARGYRIA
ARTHRITIS-PSORIATIC
BEHCET SYNDROME
CAFÉ-AU-LAIT SPOTS
CALLOSITIES
CARBUNCLE
CICATRIX
CONDYLOMATA ACUMINATA
COPROPORPHYRIA
CREST SYNDROME
DERMATOMYCOSES
DIAPER RASH
DRUG ERUPTIONS
ECTHYMA
EHLERS-DANLOS SYNDROME
ELLIS-VAN CREVELD SYNDROME
ERYSIPELAS
ERYTHRASMA
EXANTHEMA
FOCAL DERMAL HYPOPLASIA
FOLLICULITIS
FOX-FORDYCE DISEASE
FURUNCULOSIS
GRANULOMA ANNULARE
GRANULOMA INGUINALE
HERMANSKI-PUDLAK SYNDROME
HERPES LABIALIS
HIDRADENITIS
HIDRADENITIS SUPPURATIVA
HIV-ASSOCIATED LIPODYSTROPHY SYNDROME
HYDROA VACCINIFORME
HYPERHIDROSIS
HYPERPIGMENTATION
HYPERTRICHOSIS
HYPOHIDROSIS
HYPOPIGMENTATION
HYPOTRICHOSIS
ICHTHYOSIFORM ERYTHRODERMA- CONGENITAL
IMMERSION FOOT
IMPETIGO
INCONTINENTIA PIGMENTI
INTERTRIGO
KAPOSI VARICELLIFORM ERUPTION
KELOID
LARVA MIGRANS
LENTIGO
LEOPARD SYNDROME
LICE INFESTATIONS
LICHEN
LIPOMATOSIS
LYMPHOMATOID PAPULOSIS
MADUROMYCOSIS
MASTOCYTOMA
MELANOSIS
HEAT RASH
MILIARIA
MOLLUSCUM CONTAGIOSUM
FOLLICULAR MUCINOSIS
NAIL-PATELLA SYNDROME
INGROWN
NECROBIOSIS
PALMOPLANTAR DIFFUSE KERATODERMA
PANNICULITIS
PAPILLON-LEFEVRE DISEASE
PARACOCCIDIOIDOMYCOSIS
PARAKERATOSIS
PARAPSORIASIS
PARONYCHIA
PEMPHIGUS
PIEBALDISM
PINTA
PITYRIASIS
POLYARTERITIS NODOSA
POROKERATOSIS
PORT-WINE STAIN
PRESSURE ULCER
PRURIGO
PRURITUS
PSEUDOXANTHOMA ELASTICUM
PYODERMA
RHINOPHYMA
RHINOSCLEROMA
ROSACEA
SCABIES
SCLEREDEMA
SCLEREMA NEONATORUM
SERUM SICKNESS
SJOGREN-LARSSON SYNDROME
SNEDDON SYNDROME
STEVENS-JOHNSON SYNDROME
SWEET'S SYNDROME
TAKAYASU'S ARTERITIS
TEMPORAL ARTERITIS
TINEA
VARICOSE ULCER
VITILIGO
WOLMAN DISEASE
XANTHOGRANULOMA
XANTHOMATOSIS
XERODERMA PIGMENTOSUM
X-LINKED ICHTHYOSIS

## Sheet: Respiratory
Search term
PNEUMONIA
ASTHMA
PULMONARY
INFLUENZA
RESPIRATORY TRACT
CYSTIC FIBROSIS
LUNG DISEASE
COPD
BRONCHIAL
CHRONIC OBSTRUCTIVE PULMONARY DISEASE
EMPHYSEMA
COUGH
BRONCHITIS
TRACHEA
COMMON COLD
RESPIRATORY DISTRESS SYNDROME
RHINITIS
BRONCHIOLITIS
SARS
WHOOPING COUGH
BRONCHIECTASIS
ALLERGIC RHINITIS
HANTAVIRUS PULMONARY SYNDROME
LARYNGEAL
PLEUROPNEUMONIA
SINUSITIS
AIRWAY OBSTRUCTION
MEDIASTINAL
PHARYNGITIS
PLEURAL DISEASE
SEVERE ACUTE RESPIRATORY SYNDROME
APNEA
ATELECTASIS
BRONCHOPULMONARY
EXTRINSIC ALLERGIC ALVEOLITIS
HYPOVENTILATION
LEGIONNAIRES' DISEASE
RESPIRATORY INSUFFICIENCY
SILICOSIS
TONSILLITIS
ALLERGIC BRONCHOPULMONARY ASPERGILLOSIS
ANTHRACOSILICOSIS
APHONIA
AQUIRED NOSE DEFORMITIES
ASBESTOSIS
ATROPHIC RHINITIS
BERYLLIOSIS
BIRD FANCIER'S LUNG
BRONCHOGENIC
BYSSINOSIS
CAPLAN'S SYNDROME
CHEYNE-STOKES RESPIRATION
CHOANAL ATRESIA
CHYLOTHORAX
CILIARY MOTILITY DISORDERS
CONGENITAL CYSTIC ADENOMATOID MALFORMATION
CROUP
DYSPNEA
EPIGLOTTITIS
EPISTAXIS
ETHMOID SINUSITIS
FARMER'S LUNG
FRONTAL SINUSITIS
GOODPASTURE SYNDROME
HEMOPNEUMOTHORAX
HEMOPTYSIS
HEMOTHORAX
HOARSENESS
HYALINE MEMBRANE DISEASE
HYDROPNEUMOTHORAX
HYDROTHORAX
HYPERLUCENT LUNG
HYPERVENTILATION
KARTAGENER SYNDROME
LANGERHANS-CELL HISTIOCYTOSIS
LARYNGISMUS
LARYNGITIS
LARYNGOSTENOSIS
LEGIONELLOSIS
LETHAL MIDLINE GRANULOMA
LUNG ABSCESS
LUNG NEOPLASM
MALIGNANT PLEURAL EFFUSION
MAXILLARY SINUS NEOPLASM
MAXILLARY SINUSITIS
MECONIUM ASPIRATION SYNDROME
MEDIASTINITIS
MIDDLE LOBE SYNDROME
MOUTH BREATHING
NASAL OBSTRUCTION
NON-SMALL-CELL LUNG CARCINOMA
NOSE DISEASE
NOSE NEOPLASM
OBESITY HYPOVENTILATION SYNDROME
PANCOAST'S SYNDROME
PARANASAL SINUS
PAROXYSMAL DYSPNEA
PERITONSILLAR ABSCESS
PERSISTENT FETAL CIRCULATION SYNDROME
PLASMA CELL-PULMONARY GRANULOMA
PLEURAL EFFUSION
PLEURAL EMPYEMA
PLEURAL NEOPLASMS
PLEURAL TUBERCULOSIS
PLEURISY
PNEUMOCONIOSIS
PNEUMONIC PASTEURELLOSIS
PNEUMOTHORAX
PRESSURE RESPIRATION INTRINSIC POSITIVE
RADIATION PNEUMONITIS
RESPIRATION DISORDER
RESPIRATORY ACIDOSIS
RESPIRATORY ALKALOSIS
RESPIRATORY HYPERSENSITIVITY
RESPIRATORY PARALYSIS
RESPIRATORY SYSTEM ABNORMALITIES
RHINOSCLEROMA
SCIMITAR SYNDROME
SIDEROSIS
SILICOTUBERCULOSIS
SILO FILLER'S DISEASE
SLEEP APNEA
SPHENOID SINUSITIS
STATUS ASTHMATICUS
THORACIC DISEASES
TRACHEITIS
TRACHEOBRONCHOMEGALY
TRACHEOESOPHAGEAL FISTULA
TUBERCULOUS EMPYEMA
VOCAL CORD PARALYSIS
VOICE DISORDER
WEGENER'S GRANULOMATOSIS

## Sheet: Blood
Search term
BLOOD
BLEED
CORPUSCLE
ERYTHROCYTE
LEUKOCYTE
THROMBOCYTES
PLATELET
HAEMOGLOBIN
HEMOGLOBIN
CLOT
COAGUL
FIBRIN
SERUM ALBUMIN
BONE MARROW
BLOOD VESSEL
ARTER
VEIN
VENOUS
CAPILLARY
HEMATOPOIESIS
ERYTHROPOIESIS
MYELOPOIESIS
THROMBOSIS
EMBOLISM
ANEMI
TRANSFUSION
LEUKEMIA
THROMBO
POLYCYTHEMIA
THROMBOCYTOSIS
MYELODYSPASTIC
HEMOPHILI
HEAMOPHILI
CRYOPRECIPITATE
HAEMOCHROMATOSIS
HEMOCHROMATOSIS
