# Supplementary material for: Quantifying the economic impact of government and charity funding of medical research on private research and development funding in the United Kingdom
Source: BMC Med. 2016 Feb 24;14:32. doi: 10.1186/s12916-016-0564-z (PMC4765095; doi:10.1186/s12916-016-0564-z)
Supplement: Additional file 3: — Medical research charities allocated to one of nine Health Research Classification System (HRCS) codes. (XLSX 11 kb) [file 12916_2016_564_MOESM3_ESM.xlsx]

## Sheet: Explanatory notes
An AMRC data scientist coded the charities according to their main activity into one of the 9 disease areas according to the HRCS classification

## Sheet: Charities by HRCS
311 - cancer
Action Cancer
Anthony Nolan
Bone Cancer Research Trust
Brain Tumour Research
Breakthrough Breast Cancer
Breast Cancer Campaign
Cancer Focus Northern Ireland
Cancer Research UK
Childhood Eye Cancer Trust
Children with Cancer UK
Imperial Cancer Research Fund
Leukaemia & Lymphoma NI
Leukaemia & Lymphoma Research
Ludwig Institute for Cancer Research
Myeloma UK
North West Cancer Research Fund
Ovarian Cancer Action
Pancreatic Cancer UK
Pelican Cancer Foundation
Prostate Action
Prostate Cancer UK
Sarcoma UK
Target Ovarian Cancer
Tenovus
The Brain Tumour Charity
The Roy Castle Lung Cancer Foundation
Tyneside Leukaemia Research Association
World Cancer Research Fund
Worldwide Cancer Research
Yorkshire Cancer Research
312 - Cardiovascular
British Heart Foundation
Chest, Heart & Stroke Scotland
Circulation Foundation
Heart Research UK
Hypertension Trust
Northern Ireland Chest, Heart & Stroke
William Harvey Research Foundation
315 - Eye
British Council For Prevention of Blindness
British Eye Research Foundation
Fight for Sight
National Eye Research Centre
Royal National Institute for the Blind
RP Fighting Blindness
TFC Frost Charitable Trust
316 - Infection
Meningitis Now
Meningitis Research Foundation
Meningitis Trust
Novartis Foundation
322 - Neurological
Alzheimer's Research UK
Alzheimer's Society
Ataxia UK
BackCare
Brain and Spine Foundation
Brain Research Trust
British Neurological Research Trust
Epilepsy Action
Epilepsy Research Foundation
Epilepsy Research UK
Fund for Epilepsy
Huntington's Disease Association
Inspire Foundation
Migraine Trust
Motor Neurone Disease Association
Multiple Sclerosis Society
Neuro-Disability Research Trust
Neurosciences Research Foundation
Parkinson's UK
Royal Hospital for Neuro-disability
Spinal Research
The British Pain Society
The Cure Parkinson's Trust
The PSP Association
323 - Oral and gastrointestinal
Bardhan Research and Education Trust of Rotherham Limited
British Liver Trust
Children's Liver Disease Foundation
CORE
Crohn's and Colitis UK
Crohn's in Childhood Research Association
Foundation for Liver Research
Liver Research Trust
326 - Respiratory
Asthma UK
British Lung Foundation
327 - Skin
British Skin Foundation
DEBRA
Psoriasis Association
RAFT
Source: AMRC
