# Supplementary material for: Quantifying the economic impact of government and charity funding of medical research on private research and development funding in the United Kingdom
Source: BMC Med. 2016 Feb 24;14:32. doi: 10.1186/s12916-016-0564-z (PMC4765095; doi:10.1186/s12916-016-0564-z)
Supplement: Additional file 6: — Estimated R&D expenditure for nine disease areas for government, charity and private sectors. (XLSX 32 kb) [file 12916_2016_564_MOESM6_ESM.xlsx]

## Sheet: Explanatory notes
Research expenditures by government, charity and private sector and global pharmaceutical sales for each disease area
Numbers are in £ million and represent expenditure figures in constant 2012 prices.

## Sheet: Blood
Year	Governmental expenditure	Charitable expenditure	Private expenditure	Global sales
1982	20.6186	0.021	54.6745	3863.75
1983	19.5599	0.026	54.122	3815.28
1984	18.7793	0.034	38.3133	4219.61
1985	20	0.044	30.278	4428.36
1986	21.5517	0.057	34.1039	4966.57
1987	20.5339	0.074	28.5453	5220.83
1988	23.2558	0.094	48.9233	5014.73
1989	21.6998	0.118	66.1497	3171.9
1990	22.0339	0.149	86.0783	3442.18
1991	22.2222	0.189	83.3306	3821.37
1992	23.1482	0.248	109.236	4340.3
1993	24.2424	0.328	143.6	5680.43
1994	25.4491	0.438	97.0854	6193.46
1995	26.3158	0.577	90.5537	7561.3
1996	28.4495	0.757	95.7496	7683.26
1997	27.933	0.018	128.853	8381.59
1998	28.7671	0.346	70.1482	8972.86
1999	29.5302	1.051	60.4059	11072.3
2000	30.6258	1.679	107.963	13190.8
2001	29.9479	3.192	66.7821	15762.9
2002	34.3075	6.848	128.504	18611.7
2003	37.3134	12.503	103.798	21087.2
2004	36.452	16.803	118.571	21407
2005	35.7143	20.192	142.505	23250.2
2006	33.5648	21.872	146.976	24237.5
2007	40.724	23.149	95.9101	23089.3
2008	40.5702	24.069	103.241	25554.6
2009	41.8455	27.103	201.714	30691.3
2010	43.7045	25.598	185.134	31670.4
2011	45.7782	26.7	171.424	31881.7
2012	40	27.067	91.4348	28846.1

## Sheet: CNS
Year	Governmental expenditure	Charitable expenditure	Private expenditure	Global sales
1982	69.5876	0.093	129.231	5071.18
1983	68.4597	0.116	65.7196	6008.59
1984	68.0751	0.146	169.673	7092.96
1985	64.4444	0.182	105.973	7534.19
1986	68.9655	0.233	123.627	7867.77
1987	65.7084	0.294	216.945	8145.66
1988	67.8295	0.367	332.678	8203.93
1989	68.7161	0.455	326.338	8898.53
1990	69.4915	0.567	350.052	8966.73
1991	71.4286	0.708	315.779	9548.51
1992	67.9012	0.426	425.447	10547.7
1993	74.2424	0.668	473.347	12448.9
1994	74.8503	1.278	531.114	13053.8
1995	83.3333	2.139	581.45	14592.9
1996	105.263	3.537	561.441	16293.3
1997	100.559	5.603	680.346	18542.8
1998	104.11	8.264	593.921	20469.9
1999	108.725	13.935	608.705	25026.2
2000	111.851	22.761	854.318	30214.6
2001	118.49	32.787	1032.55	36999.7
2002	128.335	45.473	807.004	39496.6
2003	143.035	61.401	814.812	43000.9
2004	144.593	70.01	788.752	42648.3
2005	151.19	69.154	758.124	45480.8
2006	188.657	62.964	728.488	47734.1
2007	179.864	59.702	791.258	47140
2008	198.465	63.063	845.288	53437.8
2009	214.592	74.987	687.088	60378.2
2010	220.603	95.099	697.337	63163.8
2011	214.649	103.448	745.034	41693.7
2012	201	117.479	534.172	59838.5

## Sheet: Cancer
Year	Governmental expenditure	Charitable expenditure	Private expenditure	Global sales
1982	56.6232	92.038	79.5265	1426.82
1983	51.571	93.329	50.2562	1764
1984	56.5839	100.45	49.2599	1929.02
1985	54.8944	107.017	65.6023	2182.49
1986	55.5185	120.428	46.8929	2727.88
1987	51.3805	155.299	102.763	3022.52
1988	54.83	162.512	78.2773	3144.54
1989	58.9231	176.866	136.709	3483.24
1990	57.4164	187.144	149.202	3214.59
1991	61.4266	174.095	131.575	3599.66
1992	59.8595	193.783	189.727	4576.96
1993	68.9263	196.397	292.518	6236.07
1994	69.7951	203.343	285.545	4614.58
1995	70.3104	200.504	238.299	4975.74
1996	77.6731	204.027	326.419	5035.09
1997	77.7077	206.889	288.632	6283
1998	75.8912	207.597	322.682	6489.18
1999	86.2818	249.079	320.616	7902.84
2000	86.1617	259.058	248.785	9045.99
2001	87.222	298.692	328.773	11044.5
2002	91.3576	351.47	380.371	13056.8
2003	103.691	392.145	306.203	14860
2004	109.407	437.001	386.643	15829.7
2005	113.843	417.275	484.515	18794.1
2006	117.302	534.365	434.537	21743.2
2007	122.093	545.569	515.517	23599.7
2008	131.169	508.742	619.448	28555
2009	135.457	502.497	693.391	35481.2
2010	132.416	455.18	684.995	36975.2
2011	127.71	488.176	652.729	37641.4
2012	116.645	509.028	649.668	38425.3

## Sheet: Cardiovascular
Year	Governmental expenditure	Charitable expenditure	Private expenditure	Global sales
1982	25.7732	8.477	59.6449	12125.7
1983	26.8949	8.997	46.3903	14733.4
1984	32.8638	9.639	82.0999	16762.6
1985	28.8889	10.208	70.6486	18062.9
1986	30.1724	11.062	68.2078	20334.9
1987	28.7474	11.781	142.727	21517.2
1988	32.9457	12.436	151.662	21926.9
1989	32.5497	12.98	105.839	24040.4
1990	33.8983	13.603	131.987	24368.4
1991	34.9206	14.272	135.96	25768.4
1992	35.4938	15.536	114.986	27584.9
1993	39.3939	17.094	69.1405	32595.1
1994	35.9282	18.961	125.64	33123.1
1995	36.5497	20.799	76.2558	35650.6
1996	34.1394	6.477	43.5225	36835
1997	37.7095	21.945	51.5414	36762.5
1998	39.726	34.638	79.5012	36863.2
1999	40.2685	45.793	111.519	43910.9
2000	45.273	54.345	131.433	49067.2
2001	44.2708	62.359	92.4675	54941.4
2002	47.014	55.14	149.064	56529.4
2003	47.2637	68.07	192.026	58193
2004	54.678	84.303	118.571	57153.1
2005	53.5714	92.475	125.404	61022.3
2006	55.5555	88.145	146.976	61699.9
2007	56.5611	89.831	137.871	57094.4
2008	63.5965	100.108	135.504	61162.8
2009	69.7425	103.012	113.464	72341.4
2010	67.6379	107.818	148.107	73227.5
2011	73.2452	111.659	197.797	73954.1
2012	71	114.406	173.245	67648.1

## Sheet: Gastroenterology
Year	Governmental expenditure	Charitable expenditure	Private expenditure	Global sales
1982	15.4639	4.146	19.8816	11644.3
1983	17.1149	3.815	42.5244	13627.9
1984	18.7793	3.546	71.1532	15460.2
1985	20	3.26	60.556	16077.4
1986	23.7069	3.072	46.8929	17677.5
1987	22.5873	2.85	57.0907	17719.3
1988	23.2558	2.628	44.031	17759.6
1989	19.8915	2.405	52.9197	19276.5
1990	22.0339	2.222	103.294	18783.1
1991	20.6349	2.07	61.4015	19551.2
1992	21.6049	2.02	45.9943	20610.8
1993	21.2121	2.018	85.0961	24942.3
1994	20.9581	2.066	79.9527	26334.1
1995	21.9298	2.134	100.086	27850.4
1996	21.3371	1.131	91.3973	28821.4
1997	20.9497	2.5	154.624	27903.4
1998	21.9178	1.643	144.973	26296.7
1999	24.1611	2.364	134.752	29842.6
2000	22.6365	4.309	98.5751	32625.2
2001	24.7396	9.182	113.016	35373
2002	26.6836	14.097	97.6629	36361.7
2003	27.3632	20.453	108.988	36595.6
2004	30.3767	24.611	134.036	34277.4
2005	33.3333	25.467	108.303	36184.8
2006	31.25	24.755	115.024	36436
2007	38.4615	27.186	161.848	35113.8
2008	44.9561	29.276	225.84	39225.2
2009	43.9914	32.83	151.285	45917.4
2010	46.8262	39.544	185.134	45895.3
2011	47.8128	33.483	191.204	45554.3
2012	42	35.529	105.872	45209.8

## Sheet: Infections
Year	Governmental expenditure	Charitable expenditure	Private expenditure	Global sales
1982	25.7732	0.96	74.5561	11343.9
1983	24.4499	1.014	146.903	13514.9
1984	23.4742	1.091	93.0465	14456.2
1985	24.4444	1.171	65.6023	15280.8
1986	28.0172	1.298	119.364	16710.9
1987	32.8542	1.43	45.6726	16952.7
1988	36.8217	1.576	83.1696	17084.3
1989	37.9747	1.305	88.1996	18429.6
1990	45.7627	1.795	120.51	17686.9
1991	46.0318	2.069	122.803	18649
1992	60.1852	2.396	86.2393	19333.1
1993	74.2424	2.671	74.459	23973.1
1994	76.3473	0.305	119.929	24046.3
1995	78.9474	0.377	147.746	26286.2
1996	82.5036	1.549	108.806	26082.2
1997	85.1955	4.62	108.237	26624.2
1998	87.6712	6.08	229.151	26188.3
1999	91.2752	8.758	274.15	29416.3
2000	95.8722	15.646	258.173	31850.3
2001	98.9583	24.807	251.717	34823.4
2002	101.652	37.6	215.886	38346.8
2003	106.965	57.59	197.216	41021.3
2004	110.571	68.985	273.228	38141.4
2005	114.286	75.541	228.007	41406.4
2006	103.009	77.719	210.878	40497.7
2007	133.484	76.447	173.837	42012.2
2008	129.386	80.422	251.651	48486.6
2009	135.193	85.456	289.964	59002.2
2010	151.925	86.898	240.674	59243.7
2011	145.473	78.836	178.017	60980.6
2012	124	77.201	192.494	60663.7

## Sheet: Skin
Year	Governmental expenditure	Charitable expenditure	Private expenditure	Global sales
1982	12.8866	0.193	29.8224	3818.11
1983	12.2249	0.214	38.6586	4527.02
1984	14.0845	0.239	32.84	5004.2
1985	13.3333	0.265	70.6486	5105.03
1986	15.0862	0.301	55.4188	5330.88
1987	14.3737	0.336	45.6726	5487.65
1988	17.4419	0.373	53.8156	5503.78
1989	14.4665	0.411	30.8698	6086.55
1990	13.5593	0.454	28.6928	5920.93
1991	12.6984	0.504	52.6299	6027.85
1992	13.8889	0.402	68.9915	6231.88
1993	15.1515	0.477	26.5925	7209.19
1994	13.4731	0.709	34.2654	7956.88
1995	11.6959	0.868	28.5959	8260.47
1996	15.6472	1.43	43.5225	8359.64
1997	12.5698	1.828	41.2331	8249.41
1998	15.0685	2.128	56.1185	7941.51
1999	16.1074	2.31	102.225	8486.64
2000	14.6471	3.453	89.187	9287.58
2001	15.625	4.741	51.3708	9929.28
2002	13.9771	5.951	82.2425	9911.94
2003	16.1691	9.387	57.0887	9986.44
2004	15.7959	11.612	30.9315	9429.96
2005	15.4762	13.002	91.2029	9823.65
2006	16.2037	14.599	127.805	9740.09
2007	12.4434	15.959	113.893	9736.78
2008	16.4474	16.401	103.241	11103.5
2009	19.3133	18.517	94.5533	13250.6
2010	19.7711	23.401	141.936	14324.4
2011	17.294	33.253	131.864	15172.7
2012	17	18.527	91.4348	15689.2

## Sheet: Vision
Year	Governmental expenditure	Charitable expenditure	Private expenditure	Global sales
1982	12.8866	0.242	4.9704	1251.6
1983	14.6699	0.259	7.73172	1612.3
1984	11.7371	0.279	10.9467	1948.32
1985	17.7778	0.299	25.2317	2141.37
1986	17.2414	0.328	4.26299	2262.21
1987	18.4805	0.355	5.70907	2301.03
1988	17.4419	0.382	9.46949	2339.62
1989	18.0832	0.407	13.2299	2565.77
1990	18.6441	0.438	17.2157	2508.14
1991	14.2857	0.473	8.77164	2588.88
1992	18.5185	0.532	22.9972	2733.44
1993	19.697	0.607	21.274	3378.2
1994	17.9641	0.702	5.71091	3673.3
1995	17.5439	0.806	4.76598	4058.01
1996	19.9147	0.752	4.35225	4159.34
1997	19.5531	1.204	9.19092	4294.41
1998	21.9178	1.286	14.0296	4171.73
1999	21.4765	1.869	23.233	4647.18
2000	22.6365	2.185	23.4703	5259.62
2001	23.4375	2.316	15.4112	5807.37
2002	22.8717	4.073	51.4015	5921.47
2003	28.607	6.13	31.1393	6108.77
2004	30.3767	10.065	36.0867	5799.28
2005	30.9524	8.277	28.5009	6364.88
2006	32.4074	7.547	51.122	6698
2007	35.0679	6.626	53.9494	7127.9
2008	35.0877	7.989	19.3577	8416.22
2009	38.6266	8.716	107.16	10600.9
2010	39.5421	9.272	43.1979	11668.3
2011	36.6226	12.38	72.5255	12398.1
2012	33	13.833	48.1236	12450.3

## Sheet: Respiratory
Year	Governmental expenditure	Charitable expenditure	Private expenditure	Global sales
1982	15.4639	4.135	19.8816	5535
1983	14.6699	3.8	19.3293	6836.51
1984	14.0845	3.527	32.84	7779.25
1985	13.3333	3.237	35.3243	8438.71
1986	15.0862	3.042	89.5227	8984.18
1987	14.3737	2.812	39.9635	9249.2
1988	13.5659	2.58	24.4616	9666.76
1989	16.2749	0.063	22.0499	10703.6
1990	16.9491	0.097	40.1699	10724.8
1991	17.4603	0.117	48.244	11520.7
1992	16.9753	4.927	74.7408	11988.7
1993	19.697	4.831	122.326	14765.3
1994	20.9581	4.795	125.64	15381.6
1995	20.4678	4.737	95.3197	17336.8
1996	19.9147	0.543	100.102	17991
1997	20.9497	4.389	103.083	17978.3
1998	23.2877	6.336	116.914	17707.5
1999	22.8188	7.161	162.631	20655.2
2000	22.6365	8.121	178.374	23367.4
2001	26.0417	11.777	169.524	27027
2002	27.9543	15.618	246.727	28002.5
2003	27.3632	17.918	295.823	27673.5
2004	29.1616	20.54	206.21	26097.4
2005	28.5714	24.51	176.706	28810.3
2006	31.25	28.152	236.439	29046.2
2007	29.4118	30.099	299.719	29711.2
2008	36.1842	35.081	219.388	32591.2
2009	37.5536	38.172	189.107	39859.3
2010	36.4204	38.177	327.07	41131
2011	41.709	49.775	395.593	42345.7
2012	39	36.813	413.863	41261.1

[truncated: 1 more sheets: Other]
